# Supplementary material for: Correlation between the sagittal spinopelvic alignment and degenerative lumbar spondylolisthesis: a retrospective study
Source: BMC Musculoskelet Disord. 2018 May 16;19:151. doi: 10.1186/s12891-018-2073-z (PMC5956921; doi:10.1186/s12891-018-2073-z)
Supplement: Supplementary file 1 — The dataset supporting the conclusions of this article. (XLSX 15 kb) [file 12891_2018_2073_MOESM1_ESM.xlsx]

## Sheet: Sheet1
gender	year	slippage	SAV(mm)	TK(゜)	LL(゜)	SS(゜)	PT(゜)	PI(゜)
female	64	I゜	24.44	43.42	37.67	30.27	19.38	40.34
male	53	I゜	21.35	38.92	37.87	24.44	26.34	47.89
female	43	I゜	17.55	37.67	37.67	32.25	26.77	41.23
female	66	I゜	15.65	47.89	39.37	27.89	22.45	48.54
male	55	I゜	17.22	48.56	39.32	30.78	26.77	42.32
female	47	I゜	32.54	39.32	37.35	26.77	24.11	42.34
female	61	I゜	21.56	37.26	39.08	37.98	19.28	56.78
male	62	I゜	28.11	32.25	42.32	22.08	19.47	42.34
female	64	I゜	30.78	48.76	41.23	38.45	31.22	42.34
female	59	I゜	27.34	38.92	42.34	29.34	30.27	44.67
male	58	I゜	27.54	47.89	37.45	30.78	19.47	41.08
female	62	I゜	26.77	43.22	41.23	37.35	24.44	47.33
female	55	I゜	26.78	37.35	39.55	39.32	28.34	50.22
male	57	I゜	24.56	39.37	47.33	30.27	32.37	58.98
female	47	I゜	18.97	42.34	42.34	30.78	29.78	48.56
male	62	I゜	34.27	44.32	39.32	19.38	25.08	48.76
male	44	I゜	32.37	36.45	38.92	33.45	24.11	47.89
male	45	I゜	33.68	37.45	37.67	29.33	18.21	52.87
male	47	I゜	19.47	48.67	44.98	39.32	26.67	47.89
female	48	I゜	19.38	48.76	48.33	37.87	23.34	49.45
male	54	I゜	17.48	39.32	41.22	37.26	24.9	44.56
male	45	I゜	16.64	37.26	40.34	27.67	26.45	47.89
female	47	I゜	19.28	50.22	46.22	30.27	19.47	48.33
female	59	I゜	18.54	48.67	47.89	30.27	33.68	44.34
male	65	I゜	17.99	48.76	49.45	26.34	16.64	58.33
female	62	I゜	20.43	49.45	42.34	27.34	23.07	41.23
female	46	I゜	20.58	38.92	37.98	37.45	15.77	41.22
female	61	I゜	32.37	37.67	48.56	24.11	15.65	56.98
female	63	II゜	23.12	41.22	56.23	41.22	26.77	44.67
female	63	II゜	18.21	48.56	47.89	43.42	28.34	48.67
male	59	II゜	19.38	47.65	44.32	38.92	24.44	49.45
female	46	II゜	28.78	50.34	48.56	37.67	19.38	54.87
female	48	II゜	28.34	41.23	48.33	30.22	30.27	48.56
male	49	II゜	30.27	40.56	53.23	37.26	29.67	44.98
male	53	II゜	15.77	37.86	44.67	36.45	17.48	48.33
male	58	II゜	30.27	38.45	44.67	37.67	28.11	50.34
female	62	II゜	26.77	44.67	50.33	38.92	33.68	49.45
female	63	II゜	29.67	42.34	47.89	37.67	32.54	48.65
female	47	II゜	18.23	47.33	47.33	39.55	23.44	48.67
female	54	II゜	26.77	48.54	43.42	42.34	24.44	46.22
female	58	II゜	19.28	41.23	44.56	47.33	32.54	47.33
male	46	II゜	26.77	39.55	48.67	37.26	30.46	44.32
female	48	II゜	30.78	37.86	41.08	49.45	16.64	48.67
male	59	II゜	30.78	42.34	48.67	47.33	25.76	47.65
male	58	II゜	26.34	48.67	49.45	49.45	23.45	48.76
male	49	II゜	32.54	49.45	48.76	39.37	19.28	50.33
female	59	II゜	30.46	47.89	43.22	37.86	24.56	56.23
female	57	II゜	31.22	48.56	48.54	37.35	30.27	56.78
male	58	II゜	30.27	48.33	47.89	37.67	33.45	50.22
male	59	II゜	15.77	45.1	40.56	38.92	18.23	48.56
male	45	III゜	25.76	44.98	48.56	48.67	23.45	59.88
female	64	III゜	16.39	46.22	49.45	50.22	22.67	52.34
female	48	III゜	24.11	44.67	48.65	48.67	18.54	56.67
male	43	III゜	18.21	48.33	58.98	47.89	28.34	63.22
female	42	III゜	19.47	37.98	52.34	48.33	24.44	65.34
female	57	III゜	28.34	37.67	50.22	47.89	27.89	60.23
male	63	III゜	24.44	49.45	50.22	47.89	30.27	56.23
female	56	III゜	30.27	47.33	48.76	48.33	26.77	66.12
male	55	III゜	30.27	38.45	52.87	48.76	24.44	66.23
male	45	III゜	30.78	40.34	56.78	44.98	15.77	63.22
male	57	III゜	26.77	39.08	54.87	48.67	27.34	53.23
male	59	III゜	27.34	42.32	58.33	48.67	30.78	66.34
female	68	III゜	32.54	44.34	47.65	42.34	15.77	67.98
male	66	III゜	33.68	47.89	48.67	48.76	29.67	66.34
male	56	III゜	23.34	41.08	44.34	39.32	24.44	67.33
female	53	IV゜	30.78	37.87	50.34	56.78	19.38	68.34
male	58	IV゜	26.67	37.67	56.67	50.22	30.78	68.07
female	58	IV゜	19.47	44.56	55.43	56.23	21.56	68.34
female	55	IV゜	24.44	38.92	56.23	56.78	18.54	69.34
male	54	IV゜	26.77	37.98	59.88	56.23	30.27	55.43
male	55	IV゜	18.21	50.22	56.98	56.98	26.77	69.23
male	57	IV゜	19.38	37.87	56.78	52.87	26.77	69.34
